# Supplementary material for: EEG-Based Detection of Mild Cognitive Impairment Using DWT-Based Features and Optimization Methods
Source: Diagnostics (Basel). 2024 Jul 26;14(15):1619. doi: 10.3390/diagnostics14151619 (PMC11312237; doi:10.3390/diagnostics14151619)
Supplement: Supplementary file 1 [file diagnostics-14-01619-s001.zip]

Archive with 1 entries (1 files):
- diagnostics-3078259-supplementary.pdf
